# Supplementary material for: Crafted experiments to evaluate feature selection methods for single-cell RNA-seq data
Source: NAR Genom Bioinform. 2025 Mar 19;7(1):lqaf023. doi: 10.1093/nargab/lqaf023 (PMC11920870; doi:10.1093/nargab/lqaf023)
Supplement: lqaf023_Supplemental_Files [file lqaf023_supplemental_files.zip]

Archive with 7 entries (7 files):
- SFile1_Dense_AddCount10_ContingencyTable.xlsx
- SFile2_Dense_AddPoisF1.5_ContingencyTable.xlsx
- SFile3_Medium_AddCount2_ContingencyTable.xlsx
- SFile4_Medium_AddPois1.5_ContingencyTable.xlsx
- SFile5_Medium_AddPoisF3_ContingencyTable.xlsx
- SFile6_Sparse_AddPois0.5_ContingencyTable.xlsx
- SupplementalInformation.docx
