# Supplementary material for: Crafted experiments to evaluate feature selection methods for single-cell RNA-seq data
Source: NAR Genom Bioinform. 2025 Mar 19;7(1):lqaf023. doi: 10.1093/nargab/lqaf023 (PMC11920870; doi:10.1093/nargab/lqaf023)
Supplement: lqaf023_Supplemental_Files [file lqaf023_supplemental_files.zip › SFile1_Dense_AddCount10_ContingencyTable.xlsx]

## Sheet: d.600
	Crafted	Uncrafted
Seurat.vst_Yes	205	1795
Seurat.vst_No	395	18852
Seurat.disp_Yes	513	1487
Seurat.disp_No	87	19160
devianceFS_Yes	600	1400
devianceFS_No	0	19247
HIPPO_Yes	186	1814
HIPPO_No	414	18833
PP.ANB_Yes	34	1966
PP.ANB_No	566	18681
QQ.ANB_Yes	357	1643
QQ.ANB_No	243	19004
Wdist.mean_Yes	126	1874
Wdist.mean_No	474	18773
Wdist.med_Yes	182	1818
Wdist.med_No	418	18829

## Sheet: d.300
	Crafted	Uncrafted
Seurat.vst_Yes	107	1893
Seurat.vst_No	193	19054
Seurat.disp_Yes	289	1711
Seurat.disp_No	11	19236
devianceFS_Yes	300	1700
devianceFS_No	0	19247
HIPPO_Yes	97	1903
HIPPO_No	203	19044
PP.ANB_Yes	12	1988
PP.ANB_No	288	18959
QQ.ANB_Yes	182	1818
QQ.ANB_No	118	19129
Wdist.mean_Yes	57	1943
Wdist.mean_No	243	19004
Wdist.med_Yes	83	1917
Wdist.med_No	217	19030

## Sheet: d.100
	Crafted	Uncrafted
Seurat.vst_Yes	35	1965
Seurat.vst_No	65	19182
Seurat.disp_Yes	100	1900
Seurat.disp_No	0	19247
devianceFS_Yes	100	1900
devianceFS_No	0	19247
HIPPO_Yes	26	1974
HIPPO_No	74	19173
PP.ANB_Yes	5	1995
PP.ANB_No	95	19152
QQ.ANB_Yes	65	1935
QQ.ANB_No	35	19212
Wdist.mean_Yes	19	1981
Wdist.mean_No	81	19166
Wdist.med_Yes	29	1971
Wdist.med_No	71	19176

## Sheet: d.50
	Crafted	Uncrafted
Seurat.vst_Yes	21	1979
Seurat.vst_No	29	19218
Seurat.disp_Yes	50	1950
Seurat.disp_No	0	19247
devianceFS_Yes	50	1950
devianceFS_No	0	19247
HIPPO_Yes	15	1985
HIPPO_No	35	19212
PP.ANB_Yes	3	1997
PP.ANB_No	47	19200
QQ.ANB_Yes	30	1970
QQ.ANB_No	20	19227
Wdist.mean_Yes	12	1988
Wdist.mean_No	38	19209
Wdist.med_Yes	17	1983
Wdist.med_No	33	19214
