# Supplementary material for: Crafted experiments to evaluate feature selection methods for single-cell RNA-seq data
Source: NAR Genom Bioinform. 2025 Mar 19;7(1):lqaf023. doi: 10.1093/nargab/lqaf023 (PMC11920870; doi:10.1093/nargab/lqaf023)
Supplement: lqaf023_Supplemental_Files [file lqaf023_supplemental_files.zip › SFile2_Dense_AddPoisF1.5_ContingencyTable.xlsx]

## Sheet: d.600
	Crafted	Uncrafted
Seurat.vst_Yes	243	1757
Seurat.vst_No	357	18890
Seurat.disp_Yes	435	1565
Seurat.disp_No	165	19082
devianceFS_Yes	598	1402
devianceFS_No	2	19245
HIPPO_Yes	186	1814
HIPPO_No	414	18833
PP.ANB_Yes	33	1967
PP.ANB_No	567	18680
QQ.ANB_Yes	404	1596
QQ.ANB_No	196	19051
Wdist.mean_Yes	218	1782
Wdist.mean_No	382	18865
Wdist.med_Yes	293	1707
Wdist.med_No	307	18940

## Sheet: d.300
	Crafted	Uncrafted
Seurat.vst_Yes	140	1860
Seurat.vst_No	160	19087
Seurat.disp_Yes	239	1761
Seurat.disp_No	61	19186
devianceFS_Yes	300	1700
devianceFS_No	0	19247
HIPPO_Yes	97	1903
HIPPO_No	203	19044
PP.ANB_Yes	12	1988
PP.ANB_No	288	18959
QQ.ANB_Yes	198	1802
QQ.ANB_No	102	19145
Wdist.mean_Yes	103	1897
Wdist.mean_No	197	19050
Wdist.med_Yes	142	1858
Wdist.med_No	158	19089

## Sheet: d.100
	Crafted	Uncrafted
Seurat.vst_Yes	58	1942
Seurat.vst_No	42	19205
Seurat.disp_Yes	95	1905
Seurat.disp_No	5	19242
devianceFS_Yes	100	1900
devianceFS_No	0	19247
HIPPO_Yes	26	1974
HIPPO_No	74	19173
PP.ANB_Yes	5	1995
PP.ANB_No	95	19152
QQ.ANB_Yes	70	1930
QQ.ANB_No	30	19217
Wdist.mean_Yes	41	1959
Wdist.mean_No	59	19188
Wdist.med_Yes	52	1948
Wdist.med_No	48	19199

## Sheet: d.50
	Crafted	Uncrafted
Seurat.vst_Yes	32	1968
Seurat.vst_No	18	19229
Seurat.disp_Yes	50	1950
Seurat.disp_No	0	19247
devianceFS_Yes	50	1950
devianceFS_No	0	19247
HIPPO_Yes	15	1985
HIPPO_No	35	19212
PP.ANB_Yes	3	1997
PP.ANB_No	47	19200
QQ.ANB_Yes	36	1964
QQ.ANB_No	14	19233
Wdist.mean_Yes	22	1978
Wdist.mean_No	28	19219
Wdist.med_Yes	29	1971
Wdist.med_No	21	19226
