# Supplementary material for: Crafted experiments to evaluate feature selection methods for single-cell RNA-seq data
Source: NAR Genom Bioinform. 2025 Mar 19;7(1):lqaf023. doi: 10.1093/nargab/lqaf023 (PMC11920870; doi:10.1093/nargab/lqaf023)
Supplement: lqaf023_Supplemental_Files [file lqaf023_supplemental_files.zip › SFile3_Medium_AddCount2_ContingencyTable.xlsx]

## Sheet: zp0.5.600
	Crafted	Uncrafted
Seurat.vst_Yes	155	1845
Seurat.vst_No	445	18802
Seurat.disp_Yes	72	1928
Seurat.disp_No	528	18719
devianceFS_Yes	119	1881
devianceFS_No	481	18766
HIPPO_Yes	223	1777
HIPPO_No	377	18870
PP.ANB_Yes	203	1797
PP.ANB_No	397	18850
QQ.ANB_Yes	86	1914
QQ.ANB_No	514	18733
Wdist.mean_Yes	133	1867
Wdist.mean_No	467	18780
Wdist.med_Yes	266	1734
Wdist.med_No	334	18913

## Sheet: zp0.5.300
	Crafted	Uncrafted
Seurat.vst_Yes	96	1904
Seurat.vst_No	204	19043
Seurat.disp_Yes	40	1960
Seurat.disp_No	260	18987
devianceFS_Yes	48	1952
devianceFS_No	252	18995
HIPPO_Yes	109	1891
HIPPO_No	191	19056
PP.ANB_Yes	113	1887
PP.ANB_No	187	19060
QQ.ANB_Yes	48	1952
QQ.ANB_No	252	18995
Wdist.mean_Yes	75	1925
Wdist.mean_No	225	19022
Wdist.med_Yes	136	1864
Wdist.med_No	164	19083

## Sheet: zp0.5.100
	Crafted	Uncrafted
Seurat.vst_Yes	36	1964
Seurat.vst_No	64	19183
Seurat.disp_Yes	18	1982
Seurat.disp_No	82	19165
devianceFS_Yes	20	1980
devianceFS_No	80	19167
HIPPO_Yes	39	1961
HIPPO_No	61	19186
PP.ANB_Yes	40	1960
PP.ANB_No	60	19187
QQ.ANB_Yes	17	1983
QQ.ANB_No	83	19164
Wdist.mean_Yes	25	1975
Wdist.mean_No	75	19172
Wdist.med_Yes	50	1950
Wdist.med_No	50	19197

## Sheet: zp0.5.50
	Crafted	Uncrafted
Seurat.vst_Yes	19	1981
Seurat.vst_No	31	19216
Seurat.disp_Yes	9	1991
Seurat.disp_No	41	19206
devianceFS_Yes	11	1989
devianceFS_No	39	19208
HIPPO_Yes	21	1979
HIPPO_No	29	19218
PP.ANB_Yes	19	1981
PP.ANB_No	31	19216
QQ.ANB_Yes	8	1992
QQ.ANB_No	42	19205
Wdist.mean_Yes	15	1985
Wdist.mean_No	35	19212
Wdist.med_Yes	26	1974
Wdist.med_No	24	19223
