# Supplementary material for: Crafted experiments to evaluate feature selection methods for single-cell RNA-seq data
Source: NAR Genom Bioinform. 2025 Mar 19;7(1):lqaf023. doi: 10.1093/nargab/lqaf023 (PMC11920870; doi:10.1093/nargab/lqaf023)
Supplement: lqaf023_Supplemental_Files [file lqaf023_supplemental_files.zip › SFile4_Medium_AddPois1.5_ContingencyTable.xlsx]

## Sheet: zp0.5.600
	Crafted	Uncrafted
Seurat.vst_Yes	176	1824
Seurat.vst_No	424	18823
Seurat.disp_Yes	84	1916
Seurat.disp_No	516	18731
devianceFS_Yes	130	1870
devianceFS_No	470	18777
HIPPO_Yes	223	1777
HIPPO_No	377	18870
PP.ANB_Yes	177	1823
PP.ANB_No	423	18824
QQ.ANB_Yes	120	1880
QQ.ANB_No	480	18767
Wdist.mean_Yes	123	1877
Wdist.mean_No	477	18770
Wdist.med_Yes	289	1711
Wdist.med_No	311	18936

## Sheet: zp0.5.300
	Crafted	Uncrafted
Seurat.vst_Yes	107	1893
Seurat.vst_No	193	19054
Seurat.disp_Yes	50	1950
Seurat.disp_No	250	18997
devianceFS_Yes	54	1946
devianceFS_No	246	19001
HIPPO_Yes	108	1892
HIPPO_No	192	19055
PP.ANB_Yes	105	1895
PP.ANB_No	195	19052
QQ.ANB_Yes	63	1937
QQ.ANB_No	237	19010
Wdist.mean_Yes	71	1929
Wdist.mean_No	229	19018
Wdist.med_Yes	146	1854
Wdist.med_No	154	19093

## Sheet: zp0.5.100
	Crafted	Uncrafted
Seurat.vst_Yes	42	1958
Seurat.vst_No	58	19189
Seurat.disp_Yes	22	1978
Seurat.disp_No	78	19169
devianceFS_Yes	22	1978
devianceFS_No	78	19169
HIPPO_Yes	39	1961
HIPPO_No	61	19186
PP.ANB_Yes	35	1965
PP.ANB_No	65	19182
QQ.ANB_Yes	25	1975
QQ.ANB_No	75	19172
Wdist.mean_Yes	24	1976
Wdist.mean_No	76	19171
Wdist.med_Yes	53	1947
Wdist.med_No	47	19200

## Sheet: zp0.5.50
	Crafted	Uncrafted
Seurat.vst_Yes	24	1976
Seurat.vst_No	26	19221
Seurat.disp_Yes	11	1989
Seurat.disp_No	39	19208
devianceFS_Yes	12	1988
devianceFS_No	38	19209
HIPPO_Yes	21	1979
HIPPO_No	29	19218
PP.ANB_Yes	17	1983
PP.ANB_No	33	19214
QQ.ANB_Yes	12	1988
QQ.ANB_No	38	19209
Wdist.mean_Yes	13	1987
Wdist.mean_No	37	19210
Wdist.med_Yes	26	1974
Wdist.med_No	24	19223
