# Supplementary material for: Crafted experiments to evaluate feature selection methods for single-cell RNA-seq data
Source: NAR Genom Bioinform. 2025 Mar 19;7(1):lqaf023. doi: 10.1093/nargab/lqaf023 (PMC11920870; doi:10.1093/nargab/lqaf023)
Supplement: lqaf023_Supplemental_Files [file lqaf023_supplemental_files.zip › SFile5_Medium_AddPoisF3_ContingencyTable.xlsx]

## Sheet: zp0.5.600
	Crafted	Uncrafted
Seurat.vst_Yes	506	1494
Seurat.vst_No	94	19153
Seurat.disp_Yes	412	1588
Seurat.disp_No	188	19059
devianceFS_Yes	535	1465
devianceFS_No	65	19182
HIPPO_Yes	223	1777
HIPPO_No	377	18870
PP.ANB_Yes	300	1700
PP.ANB_No	300	18947
QQ.ANB_Yes	526	1474
QQ.ANB_No	74	19173
Wdist.mean_Yes	362	1638
Wdist.mean_No	238	19009
Wdist.med_Yes	572	1428
Wdist.med_No	28	19219

## Sheet: zp0.5.300
	Crafted	Uncrafted
Seurat.vst_Yes	272	1728
Seurat.vst_No	28	19219
Seurat.disp_Yes	240	1760
Seurat.disp_No	60	19187
devianceFS_Yes	291	1709
devianceFS_No	9	19238
HIPPO_Yes	109	1891
HIPPO_No	191	19056
PP.ANB_Yes	150	1850
PP.ANB_No	150	19097
QQ.ANB_Yes	273	1727
QQ.ANB_No	27	19220
Wdist.mean_Yes	194	1806
Wdist.mean_No	106	19141
Wdist.med_Yes	288	1712
Wdist.med_No	12	19235

## Sheet: zp0.5.100
	Crafted	Uncrafted
Seurat.vst_Yes	94	1906
Seurat.vst_No	6	19241
Seurat.disp_Yes	87	1913
Seurat.disp_No	13	19234
devianceFS_Yes	100	1900
devianceFS_No	0	19247
HIPPO_Yes	39	1961
HIPPO_No	61	19186
PP.ANB_Yes	55	1945
PP.ANB_No	45	19202
QQ.ANB_Yes	90	1910
QQ.ANB_No	10	19237
Wdist.mean_Yes	68	1932
Wdist.mean_No	32	19215
Wdist.med_Yes	98	1902
Wdist.med_No	2	19245

## Sheet: zp0.5.50
	Crafted	Uncrafted
Seurat.vst_Yes	48	1952
Seurat.vst_No	2	19245
Seurat.disp_Yes	44	1956
Seurat.disp_No	6	19241
devianceFS_Yes	50	1950
devianceFS_No	0	19247
HIPPO_Yes	21	1979
HIPPO_No	29	19218
PP.ANB_Yes	27	1973
PP.ANB_No	23	19224
QQ.ANB_Yes	43	1957
QQ.ANB_No	7	19240
Wdist.mean_Yes	31	1969
Wdist.mean_No	19	19228
Wdist.med_Yes	48	1952
Wdist.med_No	2	19245
