# Supplementary material for: Crafted experiments to evaluate feature selection methods for single-cell RNA-seq data
Source: NAR Genom Bioinform. 2025 Mar 19;7(1):lqaf023. doi: 10.1093/nargab/lqaf023 (PMC11920870; doi:10.1093/nargab/lqaf023)
Supplement: lqaf023_Supplemental_Files [file lqaf023_supplemental_files.zip › SFile6_Sparse_AddPois0.5_ContingencyTable.xlsx]

## Sheet: s.600
	Crafted	Uncrafted
Seurat.vst_Yes	53	1947
Seurat.vst_No	547	18700
Seurat.disp_Yes	42	1958
Seurat.disp_No	558	18689
devianceFS_Yes	9	1991
devianceFS_No	591	18656
HIPPO_Yes	20	1980
HIPPO_No	580	18667
PP.ANB_Yes	136	1864
PP.ANB_No	464	18783
QQ.ANB_Yes	310	1690
QQ.ANB_No	290	18957
Wdist.mean_Yes	428	1572
Wdist.mean_No	172	19075
Wdist.med_Yes	153	1847
Wdist.med_No	447	18800

## Sheet: s.300
	Crafted	Uncrafted
Seurat.vst_Yes	30	1970
Seurat.vst_No	270	18977
Seurat.disp_Yes	25	1975
Seurat.disp_No	275	18972
devianceFS_Yes	6	1994
devianceFS_No	294	18953
HIPPO_Yes	12	1988
HIPPO_No	288	18959
PP.ANB_Yes	77	1923
PP.ANB_No	223	19024
QQ.ANB_Yes	164	1836
QQ.ANB_No	136	19111
Wdist.mean_Yes	220	1780
Wdist.mean_No	80	19167
Wdist.med_Yes	100	1900
Wdist.med_No	200	19047

## Sheet: s.100
	Crafted	Uncrafted
Seurat.vst_Yes	6	1994
Seurat.vst_No	94	19153
Seurat.disp_Yes	5	1995
Seurat.disp_No	95	19152
devianceFS_Yes	0	2000
devianceFS_No	100	19147
HIPPO_Yes	1	1999
HIPPO_No	99	19148
PP.ANB_Yes	21	1979
PP.ANB_No	79	19168
QQ.ANB_Yes	61	1939
QQ.ANB_No	39	19208
Wdist.mean_Yes	77	1923
Wdist.mean_No	23	19224
Wdist.med_Yes	32	1968
Wdist.med_No	68	19179

## Sheet: s.50
	Crafted	Uncrafted
Seurat.vst_Yes	2	1998
Seurat.vst_No	48	19199
Seurat.disp_Yes	2	1998
Seurat.disp_No	48	19199
devianceFS_Yes	0	2000
devianceFS_No	50	19197
HIPPO_Yes	0	2000
HIPPO_No	50	19197
PP.ANB_Yes	17	1983
PP.ANB_No	33	19214
QQ.ANB_Yes	28	1972
QQ.ANB_No	22	19225
Wdist.mean_Yes	39	1961
Wdist.mean_No	11	19236
Wdist.med_Yes	22	1978
Wdist.med_No	28	19219
